# Supplementary material for: Understanding Acceptance of Genome-Edited Crops and Foods: The Role of Trust, Attitudes, and Perceived Literacy in Italy
Source: Foods. 2026 Mar 12;15(6):1007. doi: 10.3390/foods15061007 (PMC13024929; doi:10.3390/foods15061007)
Supplement: Supplementary file 1 [file foods-15-01007-s001.zip]

Archive with 1 entries (1 files):
- foods-4117161-supplementary.pdf
